# Supplementary material for: A Genome-Wide Association Study for Nutritional Indices in Drosophila
Source: G3 (Bethesda). 2015 Jan 12;5(3):417–25. doi: 10.1534/g3.114.016477 (PMC4349095; doi:10.1534/g3.114.016477)
Supplement: Supporting Information [file supp_g3.114.016477_TableS2.xlsx]

## Sheet: TableS2.csv
DGRP Line	glucose_pooled	glucose_high_glucose	glucose_low_glucose	glycerol_pooled	glycerol_high_glucose	glycerol_low_glucose	glycogen_pooled	glycogen_high_glucose	glycogen_low_glucose	triglyceride_pooled	triglyceride_high_glucose	triglyceride_low_glucose	protein_pooled	protein_high_glucose	protein_low_glucose	meanweight(ug)_pooled	meanweight(ug)_high_glucose	meanweight(ug)_low_glucose	low_glucose_PC1	low_glucose_PC2	low_glucose_PC3	low_glucose_PC4	low_glucose_PC5	high_glucose_PC1	high_glucose_PC2	high_glucose_PC3	high_glucose_PC4	high_glucose_PC5
21	0.0357308	0.0475519	0.0239097	0.04086	0.0378692	0.0438508	0.00889176	0.0147021	0.00308143	0.0612293	0.0320233	0.0904354	0.0494281	0.0342892	0.0645669	641.737	620.982	662.491	1.66897	-2.00161	-0.367135	1.546	-0.0868389	-2.39173	-1.08697	-0.88745	0.0726397	-0.609762
26	0.0722319	0.104614	0.0398492	0.0358414	0.0318636	0.0398193	0.0421986	0.0374794	0.0469178	0.0902625	0.101938	0.0785867	0.094095	0.0944857	0.0937044	708.47	664.215	752.724	0.0939698	-1.33004	-1.56263	0.0467955	-0.293207	0.80999	1.08358	2.61563	-0.694	-1.62798
28	0.0358709	0.0354513	0.0362905	0.0292896	0.0344922	0.0240869	0.043759	0.0568415	0.0306766	0.059818	0.0784921	0.041144	0.0602293	0.0406503	0.0798082	733.487	728.649	738.324	0.817022	-1.66158	-0.278124	-0.895465	0.563389	-1.08005	-0.427429	0.611418	0.397223	1.2283
38	0.0491898	0.0398877	0.0584919	0.0293428	0.0262742	0.0324114	0.0757307	0.0743827	0.0770787	0.038615	0.0688831	0.00834695	0.0645755	0.0653832	0.0637678	713.253	697.549	728.958	-1.25296	-0.367231	0.906378	-1.2741	0.538159	-0.888738	0.113332	0.739537	-1.07085	1.16771
42	0.0398986	0.0475814	0.0322158	0.0342314	0.042885	0.0255777	0.0130298	0.00574657	0.020313	0.0831029	0.0832209	0.0829848	0.0738382	0.0818036	0.0658728	611.853	586.815	636.891	1.74527	-1.10352	-0.456925	0.361649	0.47772	-1.72907	1.42259	1.49566	0.287411	-0.656681
45	0.0708278	0.0939751	0.0476805	0.0267666	0.015941	0.0375921	0.0497505	0.0429444	0.0565566	0.0834429	0.0581055	0.10878	0.0621942	0.0713704	0.053018	594.87	576.515	613.224	0.611085	0.500683	-0.485553	1.27941	0.0260686	-0.317595	-0.683299	1.22187	-1.70266	-1.37638
49	0.0438141	0.0386721	0.0489562	0.0326965	0.0337361	0.0316569	0.0604339	0.0405918	0.080276	0.0801163	0.0563579	0.103875	0.0576208	0.0438724	0.0713691	644.85	625.175	664.524	0.175035	0.766915	-1.22566	0.21663	-0.326263	-1.74105	-0.55517	0.0249769	-0.0546415	0.474864
57	0.0442806	0.0480685	0.0404928	0.0343758	0.0313523	0.0373992	0.0969849	0.0848712	0.109099	0.112868	0.0910054	0.134731	0.0721856	0.0757273	0.0686439	584.437	575.449	593.424	0.243055	1.69018	-1.60209	0.658659	-1.58786	0.0176902	0.813611	1.4242	-0.819603	1.26885
59	0.0446218	0.0382731	0.0509704	0.0443899	0.0613431	0.0274367	0.0610013	0.0605826	0.06142	0.0585734	0.0626283	0.0545185	0.0403788	0.0331192	0.0476384	683.403	653.582	713.224	0.227385	0.257872	0.732224	-0.139729	0.595173	-0.79721	0.079227	-1.07601	1.1176	0.903165
69	0.0837011	0.106846	0.0605559	0.0454528	0.0610435	0.0298621	0.0776016	0.0587051	0.0964982	0.0740038	0.0638039	0.0842036	0.0551584	0.0504521	0.0598648	726.003	700.615	751.391	-0.52965	1.42534	-0.457264	-0.136296	0.0372965	1.18113	0.042072	-0.601541	0.356842	-1.50279
73	0.0431231	0.0330911	0.0531551	0.0462806	0.0495446	0.0430166	0.0496688	0.0473046	0.0520329	0.0366324	0.0402783	0.0329865	0.0807689	0.0942722	0.0672657	647.57	644.182	650.958	-0.855666	-1.07228	0.375745	-0.0893485	0.410775	-1.91196	1.91837	-0.56048	-1.34615	0.0115862
75	0.0760757	0.0852541	0.0668973	0.0278148	0.0363033	0.0193262	0.0734405	0.0903627	0.0565183	0.0830556	0.0649464	0.101165	0.0687403	0.0635166	0.0739641	694.037	703.182	684.891	0.297008	0.7388	-1.52713	0.00306675	1.34674	0.887853	-0.110428	0.180413	-1.18109	-0.0568483
83	0.0653212	0.0677621	0.0628803	0.0501838	0.0642162	0.0361514	0.0723436	0.0814569	0.0632304	0.0337221	0.0584295	0.00901476	0.0600644	0.0496665	0.0704623	750.337	731.549	769.124	-1.43758	-0.855863	0.581635	-1.00537	0.883189	0.475799	0.484492	-1.22763	0.242479	0.17034
85	0.0701818	0.0903782	0.0499854	0.0509684	0.0611416	0.0407952	0.074735	0.0671728	0.0822972	0.0817778	0.0638173	0.0997382	0.0759428	0.080292	0.0715936	801.586	787.915	815.257	-0.321832	0.552776	-1.11119	0.534194	-0.577077	0.822886	1.3924	-0.334535	-0.50539	-1.07112
88	0.0456655	0.0571126	0.0342184	0.0502745	0.0633891	0.0371599	0.0302056	0.0224468	0.0379645	0.0313331	0.0479024	0.0147638	0.0710383	0.0815929	0.0604836	722.187	705.015	739.358	0.156886	-1.7815	1.17447	-0.505524	0.12973	-1.39831	1.74165	-0.671727	-0.0970039	-1.18456
91	0.0621026	0.0813613	0.0428438	0.0409842	0.0466851	0.0352833	0.0613598	0.079497	0.0432225	0.059575	0.086176	0.032974	0.0694329	0.0727441	0.0661218	780.437	762.815	798.058	-0.00922486	-1.29058	0.478412	-0.375565	0.365943	1.0248	0.861234	0.781229	-0.391033	-0.0635508
93	.	.	0.0607376	.	.	0.0471707	.	.	0.055963	.	.	0.0698446	.	.	0.0820473	.	.	861.591	-1.09002	-0.715862	-1.04078	0.489995	0.334854	.	.	.	.	.
101	0.0501794	0.0435384	0.0568204	0.0585342	0.0667607	0.0503076	0.0352975	0.0514098	0.0191851	0.104779	0.0963422	0.113216	0.0687305	0.0764322	0.0610288	720.87	722.249	719.491	0.259545	-0.666858	-0.938456	2.36333	0.801965	-0.271032	2.22774	0.614774	1.01869	0.503016
109	0.0438542	0.0625014	0.0252069	0.0556047	0.0702119	0.0409975	0.0540963	0.0622671	0.0459254	0.0503231	0.0847439	0.0159023	0.0637979	0.0592808	0.0683151	740.337	740.882	739.792	0.138598	-2.02243	0.921274	-0.64531	-0.604545	0.413789	1.3733	-0.205126	1.10541	0.118623
129	.	.	0.0608596	.	.	0.034871	.	.	0.0340769	.	.	0.0704126	.	.	0.0827586	.	.	715.347	-0.26793	-0.970839	-1.15619	0.222565	1.16108	.	.	.	.	.
136	0.0863527	0.0935024	0.0792029	0.056655	0.0553032	0.0580068	0.0937772	0.0745398	0.113015	0.0694504	0.0907165	0.0481843	0.0424588	0.0320245	0.0528932	756.737	709.682	803.791	-2.98603	1.17153	0.541633	0.533976	-0.130316	1.55312	-0.51614	0.177178	1.16886	-0.181713
138	0.0395616	0.0434804	0.0356428	0.0473926	0.0582842	0.0365011	0.0549888	0.0784676	0.03151	0.0591436	0.0853206	0.0329666	0.0773014	0.0841131	0.0704897	757.087	755.249	758.925	0.330745	-1.85888	0.363524	-0.301438	0.231345	0.0019507	2.12026	0.383072	-0.123503	0.93902
142	0.0411961	0.0534322	0.02896	0.0524688	0.0500222	0.0549153	0.0483774	0.0485084	0.0482464	0.0681602	0.0591385	0.077182	0.0808719	0.0661346	0.0956092	752.903	732.449	773.358	-0.177945	-1.94641	-1.42809	0.577434	-1.26077	-0.895422	0.781043	-0.212746	-0.200351	-0.123647
149	0.0574962	0.0576392	0.0573533	0.0546711	0.041648	0.0676943	0.0438786	0.0420551	0.0457021	0.0586897	0.0627923	0.054587	0.0782289	0.0739966	0.0824611	722.153	691.015	753.291	-1.84665	-1.76743	-0.609331	1.2551	-0.148348	-0.982181	0.776317	0.398034	-0.563415	-0.369021
153	0.0477462	0.0593254	0.0361671	0.056621	0.0590421	0.0542	0.0751174	0.0912676	0.0589672	0.0307645	0.0347969	0.0267321	0.0823751	0.0798179	0.0849323	811.773	792.456	831.091	-1.07119	-2.01251	-0.0394413	-0.278142	-0.902325	-0.0954215	1.36127	-1.61785	-1.44449	0.113112
158	0.0659309	0.0867377	0.0451242	0.0602695	0.063475	0.057064	0.0869161	0.0734819	0.10035	0.0520303	0.0723402	0.0317205	0.0536867	0.0423468	0.0650266	697.701	674.178	721.224	-1.83515	-0.338036	0.658901	-0.144873	-1.37535	1.10663	0.0951005	-0.667552	0.773747	-0.368625
161	0.0534395	0.045974	0.060905	0.0438807	0.0459365	0.0418248	0.0307125	0.0352371	0.0261878	0.0798415	0.088561	0.071122	0.0757056	0.0824347	0.0689765	655.037	658.349	651.724	-0.263877	-1.00689	-0.535767	0.950238	1.19739	-0.992167	1.61686	1.32165	0.123797	0.0695946
176	0.0477807	0.0490387	0.0465226	0.0386632	0.0462058	0.0311207	0.0667389	0.0419603	0.0915175	0.0484711	0.0725315	0.0244107	0.0650988	0.0591186	0.0710791	602.553	547.915	657.191	-0.855755	-0.152613	0.380089	-1.46913	-0.368552	-0.979771	0.532444	0.371625	0.290669	0.136399
177	0.0538781	0.0476208	0.0601354	0.0442406	0.053851	0.0346303	0.0517328	0.0197958	0.0836698	0.0642312	0.0522619	0.0762005	0.0740406	0.0730905	0.0749907	666.555	646.485	686.624	-0.800022	0.518218	-0.923687	-0.207172	0.100362	-1.78057	1.19942	-0.27463	-0.0153359	-0.732788
181	0.0563154	0.0780585	0.0345722	0.0383873	0.0348648	0.0419098	0.0630405	0.0854319	0.040649	0.0829214	0.103418	0.0624247	0.0487762	0.0570139	0.0405385	605.153	565.815	644.491	0.736899	-0.662891	1.11846	0.988057	-0.118699	1.21988	-0.00075508	1.57856	-0.0206449	0.617146
195	0.057232	0.0435444	0.0709196	0.0589907	0.0651522	0.0528292	0.0654534	0.0709218	0.059985	0.0499236	0.0635467	0.0363005	0.0655371	0.0622936	0.0687805	726.22	680.715	771.724	-2.01695	-0.732904	0.132734	0.413192	0.735203	-0.399587	1.31751	-0.880624	0.301567	0.66337
208	0.0487918	0.0563707	0.0412129	0.0443677	0.0391009	0.0496346	0.0755945	0.0885051	0.0626839	0.0617792	0.0492118	0.0743465	0.0419373	0.0453448	0.0385298	670.587	635.049	706.124	0.0171977	0.0573964	0.95282	1.35418	-0.547299	-0.207961	-0.560831	-0.791821	-0.796578	0.795206
217	0.0688637	0.0798879	0.0578395	0.0626234	0.0644311	0.0608156	0.0678637	0.056328	0.0793994	0.0861623	0.101384	0.0709402	0.0705568	0.0714246	0.069689	690.253	669.815	710.691	-1.72612	-0.219778	-0.420243	1.0502	-0.633434	0.981425	1.6082	0.870305	0.961606	-0.440248
228	0.0499565	0.0532257	0.0466873	0.0143271	0.0194876	0.00916666	0.0276816	0.0310115	0.0243517	0.0875251	0.0814898	0.0935603	0.0572244	0.0528492	0.0615996	657.44	657.989	656.891	1.99944	-0.0594729	-0.711281	-0.0557044	1.51046	-1.30395	-0.646509	1.70464	-0.145089	0.123993
229	0.0523474	0.076856	0.0278388	0.0253847	0.0392777	0.0114917	0.060516	0.0653606	0.0556714	0.0521376	0.0343374	0.0699377	0.0602568	0.045172	0.0753415	664.07	644.949	683.191	1.68866	-0.383362	-0.643084	-1.24679	-0.0614606	-0.363787	-0.903898	-1.08545	-0.934093	-0.549859
233	0.0706032	0.0728516	0.0683548	0.0409947	0.0513813	0.0306082	0.116473	0.131503	0.101443	0.0719607	0.0917754	0.052146	0.0607715	0.0393646	0.0821785	699.32	648.715	749.924	-1.58846	0.706567	-0.857681	-1.17822	0.260651	2.14702	-0.154033	-0.103228	0.1903	1.68548
235	0.0686133	0.0633592	0.0738675	0.0511324	0.073591	0.0286738	0.0569618	0.0506732	0.0632504	0.0650685	0.0805068	0.0496302	0.05293	0.0524659	0.0533941	737.69	753.555	721.824	-0.835655	0.537748	0.369941	-0.151919	1.54047	0.170609	1.18308	-0.467436	1.46304	-0.170736
237	0.0654694	0.0581908	0.072748	0.033923	0.0483012	0.0195448	0.0945511	0.076052	0.11305	0.0850787	0.0733754	0.096782	0.0857261	0.0767178	0.0947344	694.787	666.182	723.391	-1.07044	1.71993	-2.3871	-1.2355	0.307433	0.0548939	1.20665	0.27634	-0.599745	0.404148
239	0.0614697	0.0907616	0.0321778	0.0433884	0.0565835	0.0301932	0.0632821	0.0746585	0.0519056	0.0681359	0.0639569	0.0723149	0.0680068	0.0761502	0.0598635	781.203	793.382	769.024	1.03044	-0.447738	0.0441601	0.0622967	-0.260901	0.946366	1.05962	-0.281496	-0.650526	-0.848913
256	0.0475337	0.0569218	0.0381456	0.0571558	0.0807771	0.0335345	0.0626245	0.0816316	0.0436175	0.0757505	0.0958665	0.0556345	0.0663559	0.0752064	0.0575054	736.777	732.415	741.138	0.615391	-0.803757	0.4376	0.108888	0.159957	0.983946	2.53768	-0.165204	1.07717	0.628426
272	0.0755702	0.0928661	0.0582743	0.0568435	0.0507455	0.0629414	0.0911006	0.0790116	0.10319	0.0807181	0.0767948	0.0846413	0.0686149	0.0735327	0.0636971	732.798	663.815	801.78	-1.94047	0.669389	-0.421489	1.20525	-1.20052	1.24956	0.835697	0.334273	-0.542714	-0.598288
280	0.0613835	0.0658474	0.0569197	0.0521193	0.0496592	0.0545795	0.0689915	0.0675457	0.0704373	0.0684901	0.093529	0.0434512	0.0522077	0.0489186	0.0554969	734.37	663.249	805.491	-1.47238	-0.390983	0.709866	0.65708	-0.125952	0.514034	0.261086	0.696408	0.787705	0.476371
287	0.0626745	0.0761622	0.0491867	0.0669402	0.0671746	0.0667059	0.111238	0.122176	0.100299	0.0654602	0.0772228	0.0536976	0.0470445	0.0400803	0.0540087	784.126	736.915	831.337	-1.97808	0.0881413	0.717047	0.970549	-1.4955	2.00801	0.285167	-1.11315	0.489738	1.07895
287	0.0626745	0.0761622	0.0491867	0.0669402	0.0671746	0.0667059	0.111238	0.122176	0.100299	0.0654602	0.0772228	0.0536976	0.0470445	0.0400803	0.0540087	784.126	736.915	831.337	-1.97808	0.0881413	0.717047	0.970549	-1.4955	2.00801	0.285167	-1.11315	0.489738	1.07895
306	0.0722669	0.0756849	0.0688489	0.0670084	0.0773522	0.0566645	0.0944636	0.0936016	0.0953256	0.0352825	0.0664545	0.00411054	0.0622588	0.0758892	0.0486284	806.953	768.782	845.124	-2.77514	0.00104729	1.68665	-0.100301	0.00133025	1.25033	1.97991	-1.16209	-0.0230154	-0.0663246
307	.	0.0933014	.	.	0.0501297	.	.	0.0886132	.	.	0.0903561	.	.	0.0186522	.	.	855.106	.	.	.	.	.	.	1.80536	-1.23441	0.054635	1.16184	0.287118
309	0.0564075	0.0629124	0.0499026	0.0413004	0.0446965	0.0379042	0.0500254	0.0454546	0.0545962	0.0574339	0.0725588	0.042309	0.0749835	0.0489251	0.101042	715.42	708.815	722.024	-0.852743	-1.58945	-1.26785	-0.907872	0.146533	-0.491347	-0.0699156	0.300585	0.4099	-0.129298
310	0.0457627	0.050804	0.0407213	0.0511253	0.0746602	0.0275903	0.0545737	0.0675347	0.0416127	0.0832451	0.0822263	0.0842638	0.0673247	0.0631173	0.0715321	714.987	698.415	731.558	0.977564	-0.558654	-0.793988	0.129793	0.314648	0.193984	1.7853	-0.487377	1.08111	0.511551
315	0.0652444	0.0566137	0.073875	0.05174	0.0676366	0.0358434	0.0898699	0.0770604	0.102679	0.0628556	0.062857	0.0628541	0.0621263	0.0440789	0.0801736	782.253	773.415	791.091	-1.87151	0.927953	-1.00526	-0.671207	0.301462	0.18225	0.545704	-1.25406	0.73782	0.519676
318	0.0344048	0.0346737	0.0341358	0.0367142	0.0411573	0.032271	0.0609389	0.0456485	0.0762292	0.0410354	0.0202945	0.0617763	0.0395996	0.0343285	0.0448707	605.092	565.46	644.724	0.562063	0.336717	0.89716	-0.0505176	-0.633204	-2.24688	-0.940928	-1.74346	-0.44595	0.305281
324	0.0678977	0.0708035	0.0649919	0.0551658	0.0637111	0.0466205	0.0629585	0.0555225	0.0703945	0.0481007	0.0324845	0.0637169	0.0583644	0.0335987	0.0831301	674.674	634.356	714.991	-1.52862	-0.37137	-1.00831	0.159305	0.252506	-0.429275	-0.424067	-2.12795	0.373754	-0.652065
325	0.0528075	0.0523963	0.0532187	0.0268598	0.033343	0.0203767	0.024723	0.046392	0.00305402	0.0495535	0.0714215	0.0276855	0.0774014	0.0886446	0.0661583	657.987	622.415	693.558	0.742853	-1.79933	0.393982	-0.532329	2.14521	-1.03786	1.18271	1.15604	-1.09153	-0.0794541
332	0.0516527	0.0606483	0.0426571	0.0363594	0.0414457	0.0312731	0.0658721	0.0596831	0.0720611	0.05946	0.0625722	0.0563478	0.051119	0.0324267	0.0698114	665.803	661.282	670.324	-0.0202266	-0.220721	-0.161433	-0.595458	-0.243101	-0.429792	-0.905379	-0.291394	0.332998	0.306618
336	0.0633268	0.0656005	0.0610531	0.0414267	0.0574696	0.0253839	0.0912901	0.078688	0.103892	0.0471059	0.0509373	0.0432745	0.0579901	0.0609249	0.0550554	782.653	701.349	863.958	-0.921481	1.23521	0.531116	-1.11063	0.20837	0.105519	0.639819	-1.08864	-0.446097	0.0288237
338	0.0518867	0.0632634	0.04051	0.0339085	0.044263	0.023554	0.0949366	0.0843237	0.105549	0.0529677	0.0247946	0.0811407	0.0719456	0.0597729	0.0841183	756.07	735.015	777.124	0.0154147	0.791359	-1.29065	-1.25756	-0.992143	-0.471624	-0.09349	-1.63023	-1.58205	0.00688514
350	0.0997755	0.115403	0.0841482	0.0394292	0.0524861	0.0263723	0.0810866	0.0894539	0.0727192	0.0652628	0.0543601	0.0761656	0.065294	0.0710866	0.0595014	704.842	685.193	724.491	-1.01138	1.28928	-0.528748	0.0594464	1.74145	1.79257	0.364781	-0.614492	-1.19997	-1.36857
352	0.022361	0.0206549	0.024067	0.0100239	0.00954038	0.0105074	0.0332533	0.0268856	0.039621	0.0976179	0.10791	0.0873263	0.0490184	0.0307827	0.067254	646.77	601.249	692.291	2.41918	-0.395133	-0.608734	-0.603989	0.118237	-2.00423	-1.29948	2.699	0.961366	1.6947
356	0.0691605	0.0955151	0.0428059	0.0212958	0.0297956	0.0127959	0.053374	0.0638728	0.0428752	0.0973786	0.0766826	0.118075	0.0610252	0.0626454	0.0594049	726.687	731.315	722.058	2.05058	0.646281	-1.04181	0.334218	0.757048	0.720462	-0.379391	1.09762	-0.80095	-0.760428
357	0.0708197	0.090096	0.0515433	0.0383617	0.0614491	0.0152743	0.100895	0.110045	0.0917459	0.0646576	0.0861281	0.0431871	0.0562798	0.0218728	0.0906867	783.968	753.911	814.024	-0.400561	0.162944	-0.977226	-2.2175	0.145806	2.26253	-0.704714	-0.671038	1.10391	0.690018
358	0.0511	0.065686	0.0365139	0.0345138	0.0542992	0.0147285	0.0921057	0.105201	0.07901	0.0977632	0.0824428	0.113084	0.0604016	0.055796	0.0650071	654.67	639.682	669.658	1.54303	1.16909	-1.11083	-0.330512	-0.363925	1.2016	0.59648	-0.123089	-0.00610254	1.05833
359	0.0531001	0.0456238	0.0605764	0.0381496	0.0522347	0.0240646	0.0862009	0.0745413	0.0978605	0.0722476	0.0474335	0.0970617	0.0816229	0.0814949	0.0817509	739.87	708.215	771.524	-0.416822	1.28626	-1.69145	-0.633096	0.0165347	-0.752674	1.43947	-0.772518	-1.14169	0.384108
360	0.0525838	0.0733786	0.0317891	0.0303026	0.0490534	0.0115518	0.0499367	0.039956	0.0599174	0.113242	0.0959669	0.130518	0.0565712	0.0469788	0.0661637	684.137	683.049	685.224	2.33369	0.903454	-1.48105	0.0557772	-0.14733	0.165672	0.110541	1.0464	1.21035	-0.3092
362	0.0724626	0.0864471	0.058478	0.0376026	0.0575868	0.0176184	0.0917526	0.0909277	0.0925776	0.0567727	0.105428	0.00811695	0.0524978	0.0642911	0.0407045	738.17	673.815	802.524	-0.601114	0.899143	1.82655	-1.69472	0.76486	1.92829	1.03927	0.886786	0.523686	0.2596
365	0.0340386	0.0471527	0.0209245	0.0335137	0.049603	0.0174244	0.0208042	0.0174383	0.0241701	0.092079	0.0974605	0.0866975	0.0631502	0.0602959	0.0660045	606.503	554.015	658.991	2.48882	-0.99079	-0.474838	-0.0819011	0.111131	-1.10313	0.947897	1.38511	1.31726	-0.0581853
367	0.0284888	0.0290923	0.0278854	0.0246375	0.0343585	0.0149165	0.0372468	0.00878548	0.0657082	0.0568517	0.0542635	0.05944	0.0725981	0.0697304	0.0754658	633.903	594.282	673.524	1.2669	-0.372074	-0.420694	-1.42718	-0.335818	-2.80543	0.574004	0.51865	-0.335648	-0.176546
370	0.0451047	0.0632949	0.0269145	0.0310373	0.0336932	0.0283813	0.0392622	0.0298463	0.048678	0.0909839	0.111023	0.0709448	0.0705251	0.053329	0.0877213	671.603	607.149	736.058	0.997901	-1.25108	-1.09468	-0.61784	-0.519202	-0.324756	0.0446615	2.30523	1.03173	0.0334892
373	0.0546084	0.0714496	0.0377672	0.0440546	0.0562713	0.0318379	0.0993656	0.112724	0.0860077	0.0656825	0.0739882	0.0573768	0.058618	0.0322986	0.0849374	780.937	773.515	788.358	-0.23583	-0.318662	-0.785074	-1.09128	-0.860968	1.46634	-0.394509	-0.861299	0.386726	1.13843
374	0.0386793	0.043089	0.0342696	0.036738	0.0301426	0.0433335	0.0918832	0.108293	0.0754737	0.0521508	0.0412722	0.0630294	0.0807262	0.0702351	0.0912173	722.47	649.515	795.424	-0.426262	-0.989348	-1.07127	-0.46674	-1.18583	-0.475314	0.159648	-0.639582	-2.20192	1.38047
375	0.0577286	0.0708915	0.0445658	0.055595	0.0583854	0.0528045	0.0683401	0.0728873	0.0637928	0.0429577	0.0479846	0.0379308	0.0691356	0.0572266	0.0810446	808.687	775.615	841.758	-1.21436	-1.43329	-0.179837	-0.0563028	-0.605244	0.103692	0.446733	-1.21298	-0.329694	-0.275275
377	0.0504851	0.0408462	0.060124	0.0469118	0.0415367	0.0522869	0.0666304	0.0604461	0.0728146	0.0754062	0.0741313	0.076681	0.0819206	0.0903699	0.0734714	739.974	698.789	781.158	-1.33888	-0.134463	-0.76827	0.794924	-0.180952	-0.912869	1.69066	0.822501	-0.914285	0.556337
378	0.0560627	0.0790578	0.0330677	0.0566655	0.0662547	0.0470763	0.0799646	0.0971818	0.0627473	0.0434489	0.052405	0.0344927	0.0617215	0.0607124	0.0627306	738.937	676.182	801.691	-0.356847	-1.18736	0.756924	-0.0746901	-0.824218	1.06212	0.818523	-1.48862	-0.399922	-0.0496109
379	0.0608808	0.0796895	0.042072	0.0555117	0.0686201	0.0424032	0.0177857	0.0218678	0.0137035	0.0441127	0.0316869	0.0565386	0.0599254	0.0623068	0.0575439	788.123	763.489	812.758	0.55823	-1.66892	0.427896	0.97376	0.709899	-0.909212	0.790967	-1.64255	0.135825	-1.98183
380	0.0424519	0.0434403	0.0414635	0.0478316	0.0569397	0.0387235	0.0308781	0.0125902	0.049166	0.0585881	0.0505151	0.0666611	0.0731444	0.0578588	0.08843	665.637	597.582	733.691	-0.0385895	-1.26929	-1.11983	-0.13781	-0.164659	-2.02144	0.741284	-0.596771	0.591828	-0.651924
381	0.0465059	0.0677767	0.025235	0.0443306	0.0702257	0.0184354	0.0660335	0.0639125	0.0681546	0.0815087	0.085979	0.0770384	0.0568903	0.0607337	0.0530469	736.237	727.815	744.658	1.67181	0.323164	0.246497	-0.523033	-0.55602	0.6255	1.38631	-0.142468	1.04881	-0.0151159
383	0.0582483	0.0775503	0.0389463	0.028302	0.0254291	0.0311748	0.0732579	0.0955457	0.0509701	0.0701099	0.0780865	0.0621334	0.0810439	0.0802873	0.0818005	769.173	744.856	793.491	0.36204	-1.00911	-0.762239	-0.476099	-0.0435283	0.815427	0.352057	1.21105	-1.75043	0.384362
386	.	.	0.0155614	.	.	0.010467	.	.	0.0612647	.	.	0.130913	.	.	0.0570779	.	.	693.591	3.07871	0.845584	-0.947869	0.0644012	-0.829741	.	.	.	.	.
391	0.0506658	0.0863948	0.0149367	0.0419484	0.065497	0.0183998	0.0370485	0.0649712	0.00912567	0.0788503	0.0833125	0.074388	0.072744	0.0823178	0.0631701	730.77	763.982	697.558	2.77728	-1.6273	-0.0480198	-0.0463428	0.192261	1.0484	1.84558	0.253248	0.113524	-0.798662
392	0.0228905	0.0279508	0.0178303	0.029718	0.031033	0.028403	0.0171355	0.0115859	0.0226851	0.0804033	0.07878	0.0820267	0.0724315	0.0490831	0.0957799	675.97	651.449	700.491	1.76116	-2.10616	-1.57909	-0.28367	-0.45979	-2.36205	-0.130885	1.23969	0.682291	0.443223
393	0.0565592	0.074742	0.0383765	0.0508036	0.0549924	0.0466148	0.0808694	0.0689113	0.0928275	0.0474057	0.0650132	0.0297981	0.0604324	0.067039	0.0538258	845.803	774.315	917.291	-0.932438	-0.183719	1.18536	-0.375315	-1.14684	0.357067	0.82162	-0.293864	-0.276752	-0.344013
398	0.0626697	0.0718557	0.0534837	0.0568702	0.0760462	0.0376943	0.063381	0.0636912	0.0630708	0.0741288	0.0748068	0.0734509	0.0496566	0.0625331	0.0367802	783.829	770.534	797.124	0.0524306	0.631517	0.862071	0.908682	0.36107	0.627279	1.52646	-0.727894	0.919664	-0.348167
399	0.0686303	0.077175	0.0600855	0.0465204	0.0660848	0.026956	0.0897931	0.0968223	0.0827638	0.0363057	0.0451517	0.0274596	0.035291	0.0227224	0.0478595	744.453	757.582	731.324	-0.746034	0.583913	1.17107	-0.902726	0.663859	0.944369	-0.728638	-2.24297	0.489512	0.275286
426	0.0783389	0.0978669	0.0588109	0.0467634	0.0583625	0.0351644	0.0891564	0.0854451	0.0928676	0.0662073	0.072046	0.0603685	0.0540409	0.0312767	0.0768051	865.879	820.534	911.224	-1.12571	0.432782	-0.672398	-0.654312	-0.122727	1.64642	-0.648218	-0.711789	0.681421	-0.333168
427	0.0691239	0.0845908	0.053657	0.0512916	0.0580339	0.0445494	0.0619155	0.0401004	0.0837306	0.0568285	0.0588286	0.0548284	0.0708764	0.0604165	0.0813364	869.153	824.315	913.991	-1.30553	-0.310869	-0.65766	-0.332481	-0.440087	-0.0378719	0.518342	-0.436522	0.202931	-1.31887
437	0.0566219	0.0771848	0.0360589	0.0519641	0.0642591	0.0396691	0.0572029	0.0473615	0.0670443	0.0450562	0.0566552	0.0334573	0.054915	0.0332988	0.0765312	722.253	670.249	774.258	-0.40691	-1.17302	0.110375	-0.758068	-0.632684	0.00434849	-0.266839	-1.1803	1.06546	-0.736523
440	0.0700948	0.0805124	0.0596772	0.0561747	0.0650855	0.0472639	0.0825688	0.0771478	0.0879898	0.0431721	0.058922	0.0274221	0.0561486	0.0377769	0.0745203	769.273	717.856	820.691	-1.96136	-0.393949	0.138146	-0.596551	-0.20275	0.802992	-0.0809394	-1.32474	0.613943	-0.222231
441	0.0645877	0.0613886	0.0677869	0.0513146	0.0596528	0.0429764	0.0914754	0.0825697	0.100381	0.0839924	0.0609766	0.107008	0.0479128	0.0343507	0.061475	768.237	754.015	782.458	-1.13297	1.65343	-0.971728	0.86179	-0.195394	0.320726	-0.195111	-1.1929	0.582782	0.60945
443	0.0847551	0.106853	0.0626577	0.0338791	0.0256085	0.0421497	0.0892178	0.106596	0.0718402	0.0273712	0.0320251	0.0227173	0.0531557	0.0310492	0.0752621	807.287	748.482	866.091	-1.69108	-0.698548	0.140035	-0.691407	0.43862	1.23471	-2.29955	-1.13953	-1.77265	-0.429052
461	0.0376066	0.0526461	0.0225672	0.0442225	0.0406044	0.0478406	0.0309668	0.0109539	0.0509797	0.0619567	0.0524184	0.071495	0.0606714	0.0447638	0.0765789	668.837	645.415	692.258	0.468898	-1.4864	-0.471509	0.454902	-1.27827	-1.95413	-0.446804	-0.0602096	0.398411	-0.721771
486	0.0737886	0.10126	0.0463168	0.0578434	0.0592532	0.0564336	0.0565317	0.0300384	0.0830251	0.0797189	0.0870706	0.0723671	0.0689896	0.0545038	0.0834754	752.22	740.849	763.591	-1.31727	-0.554856	-0.960103	0.455791	-1.18022	0.749709	0.407358	0.605857	1.1505	-1.67822
491	0.0786812	0.0769378	0.0804247	0.0358007	0.0449586	0.0266428	0.0904104	0.0808778	0.0999429	0.0959359	0.0769561	0.114916	0.0727303	0.0644927	0.080968	787.522	769.655	805.389	-1.06542	1.96246	-2.18418	-0.0461916	0.73136	0.756994	0.437868	0.376762	-0.443808	0.0857128
492	0.0490985	0.0764846	0.0217124	0.0277919	0.0388274	0.0167565	0.0647748	0.0404069	0.0891428	0.0903213	0.0672206	0.113422	0.0578768	0.0326353	0.0831183	676.437	675.082	677.791	1.64995	0.659884	-1.74805	-0.853726	-1.40415	-0.342007	-1.11348	0.189033	0.528272	-0.547132
502	0.0899547	0.1215	0.058409	0.0311648	0.0277182	0.0346113	0.0397563	0.0136189	0.0658937	0.0816241	0.0696309	0.0936172	0.0398551	0.0155552	0.0641551	634.77	572.682	696.858	-0.126667	0.545523	-0.785108	0.576207	0.395213	0.323054	-2.63548	0.816717	0.810947	-2.31027
508	0.0683602	0.10886	0.02786	0.0264021	0.0420369	0.0107672	0.0661436	0.0406085	0.0916787	0.0617348	0.0558876	0.067582	0.0336655	0.0270377	0.0402933	646.32	628.549	664.091	1.57648	1.3	0.919454	-1.09428	-0.611065	0.484829	-1.65799	-0.332788	0.369934	-1.69962
509	0.0589076	0.084949	0.0328663	0.0511296	0.056565	0.0456942	0.0551131	0.059976	0.0502501	0.103566	0.0674013	0.139732	0.0518643	0.0524319	0.0512967	701.705	759.551	643.858	1.32856	0.341208	-0.837508	2.24848	-0.849585	0.554223	0.219078	-0.348512	0.314704	-0.709832
514	0.0752864	0.0954507	0.055122	0.0469804	0.0675723	0.0263885	0.11189	0.113342	0.110437	0.0934634	0.0760468	0.11088	0.0337227	0.0345491	0.0328964	702.87	690.249	715.491	0.262679	2.75568	0.215131	0.53254	-0.356829	2.38192	-0.129506	-1.11413	0.656476	0.299775
517	0.0363819	0.0319334	0.0408304	0.0572787	0.0641695	0.0503879	0.0814573	0.0703135	0.0926012	0.0716263	0.0627546	0.0804979	0.0591044	0.0522439	0.0659649	723.637	667.949	779.324	-0.695412	0.237812	-0.344622	0.521344	-1.39099	-0.765921	1.00094	-1.02904	0.58952	1.11823
535	0.0461855	0.0500993	0.0422717	0.0366242	0.0368258	0.0364226	0.0660896	0.0579141	0.074265	0.0587664	0.0676694	0.0498635	0.0657037	0.0749415	0.0564659	756.453	707.049	805.858	-0.169443	-0.0868014	0.577351	-0.23729	-0.36414	-0.841115	0.757951	0.605117	-0.818991	0.302177
554	0.0625161	0.0738413	0.0511909	0.0236552	0.0163261	0.0309843	0.0873115	0.0907671	0.0838559	0.107962	0.123299	0.092625	0.0474139	0.0715123	0.0233154	662.42	620.882	703.958	0.504079	1.85422	1.05123	0.936502	0.0137589	1.26779	0.117275	3.11454	-0.655247	1.10795
555	0.0697755	0.0896117	0.0499393	0.0115567	0.0145481	0.00856533	0.106284	0.127748	0.0848189	0.0688984	0.0541545	0.0836424	0.0529912	0.0522932	0.0536891	701.003	659.715	742.291	0.980479	1.56244	-0.200493	-0.915191	0.466353	1.37517	-1.49074	0.118121	-2.42297	0.734965
563	0.0602868	0.103816	0.0167571	0.0225667	0.0261659	0.0189676	0.09728	0.110012	0.0845478	0.0759282	0.0704763	0.0813801	0.0611019	0.0551024	0.0671014	705.27	691.149	719.391	1.60922	0.286913	-0.362199	-0.995771	-1.39329	1.84319	-0.959281	0.518904	-1.52245	-0.0137275
589	0.0590887	0.0622643	0.0559132	0.0349341	0.0408568	0.0290114	0.0681441	0.0652756	0.0710125	0.0542545	0.0687363	0.0397726	0.0780196	0.0806051	0.0754341	741.703	754.482	728.924	-0.679524	-0.294421	-0.215508	-1.0164	0.474336	-0.253408	1.00771	0.536422	-0.961757	-0.00154979
595	0.0446781	0.0460979	0.0432583	0.0214657	0.0244984	0.018433	0.0705589	0.0538023	0.0873155	0.0541179	0.0267697	0.0814662	0.0470913	0.0536768	0.0405059	728.687	656.249	801.124	0.919987	1.52134	0.532594	-0.312366	-0.0999947	-1.8859	-0.847379	-0.687153	-1.58377	0.125932
639	0.0525381	0.068193	0.0368832	0.0211924	0.0160937	0.0262912	0.0712254	0.0708835	0.0715674	0.0691221	0.0575507	0.0806934	0.0362993	0.0241749	0.0484238	748.687	745.449	751.924	0.964428	0.617285	0.3087	0.040892	-0.322312	-0.382763	-2.27641	0.26777	-0.647278	0.499413
642	0.0776987	0.0829783	0.0724192	0.0265739	0.0255	0.0276479	0.111125	0.11023	0.112019	0.0524624	0.0638075	0.0411172	0.051989	0.0451446	0.0588334	780.753	749.715	811.791	-1.63136	1.49709	0.316272	-1.15424	0.469764	1.12406	-1.21619	0.114105	-1.33583	0.681566
646	0.032534	0.0352797	0.0297884	0.023003	0.0175546	0.0284514	0.0423128	0.039587	0.0450385	0.0500274	0.0667357	0.033319	0.0380788	0.0514553	0.0247023	677.687	633.882	721.491	1.23347	-0.393248	2.34878	0.0542372	0.156848	-1.92597	-0.715806	1.09586	-0.562399	0.733708
703	0.058519	0.0640897	0.0529483	0.027534	0.0275013	0.0275667	0.0526133	0.0292669	0.0759597	0.0651061	0.0861453	0.044067	0.0659406	0.0659112	0.0659701	685.603	631.682	739.524	-0.416044	0.0830614	0.129449	-0.895856	0.312181	-0.852922	0.0864622	1.79446	-0.137805	-0.387908
707	0.0798922	0.101744	0.0580409	0.0272774	0.0304622	0.0240926	0.0836076	0.0985748	0.0686403	0.0789432	0.0751002	0.0827862	0.0745502	0.070432	0.0786685	714.62	711.282	717.958	-0.0301113	0.366865	-1.25469	-0.452465	0.591335	1.63898	-0.13453	0.825497	-1.52235	-0.311824
712	0.0489584	0.0576218	0.040295	0.0337325	0.0393166	0.0281484	0.056808	0.04036	0.073256	0.0830513	0.0688648	0.0972378	0.0310876	0.0438627	0.0183125	652.72	610.049	695.391	1.30144	1.61833	1.26251	1.06285	-0.159478	-0.889978	-0.440863	0.32843	0.361912	-0.0276797
714	0.025935	0.0278368	0.0240333	0.0215404	0.0293258	0.0137551	0.0173354	0.0125236	0.0221471	0.0630818	0.0505861	0.0755775	0.078007	0.0795928	0.0764212	676.72	659.715	693.724	2.29072	-1.29197	-0.756077	-0.625	0.387428	-2.91278	0.759654	0.660704	-0.922529	-0.158779
716	0.0710278	0.099791	0.0422646	0.0324419	0.0308529	0.0340308	0.0287042	0.0161431	0.0412653	0.0932217	0.0877933	0.0986502	0.0512108	0.028582	0.0738397	701.187	657.215	745.158	0.810802	-0.531686	-1.15651	0.66486	0.138078	0.0650999	-1.61993	1.45561	1.06801	-1.47481
721	0.0795176	0.10201	0.0570256	0.0406166	0.0441665	0.0370668	0.10273	0.114547	0.0909122	0.0750464	0.0785348	0.071558	0.0598062	0.0574776	0.0621348	757.687	714.315	801.058	-0.793848	0.80295	-0.231529	-0.0385951	-0.180518	2.27515	-0.122792	0.139317	-0.803143	0.0923957
727	.	0.0501426	.	.	0.0292008	.	.	0.0407032	.	.	0.0620976	.	.	0.0425349	.	.	680.015	.	.	.	.	.	.	-1.35976	-0.841923	0.412348	-0.095368	0.222007
730	0.0537305	0.0770392	0.0304218	0.036016	0.0445744	0.0274577	0.07218	0.0833883	0.0609716	0.0315291	0.0602918	0.00276645	0.0701869	0.0830901	0.0572838	832.201	796.911	867.491	0.246578	-1.15636	1.53366	-1.4558	-0.185781	0.487331	1.00699	0.00209327	-1.41255	-0.243157
732	0.0652492	0.0938884	0.03661	0.018898	0.0260892	0.0117068	0.0487542	0.0496536	0.0478547	0.0732153	0.0795979	0.0668327	0.0318013	0.0145825	0.04902	613.853	545.782	681.924	1.74528	0.153959	0.474262	-0.57833	0.645134	0.449314	-2.36145	0.836739	0.671862	-0.496363
737	0.0564818	0.0685297	0.0444338	0.041148	0.0401329	0.042163	0.0847019	0.0768415	0.0925623	0.0846698	0.0900708	0.0792688	0.032993	0.0234174	0.0425686	703.97	682.315	725.624	-0.226566	1.02642	0.611007	0.631396	-0.857773	0.655732	-1.14977	0.51242	0.93802	0.856417
738	0.0640028	0.0777231	0.0502825	0.0219555	0.0203011	0.0236099	0.0697164	0.0610475	0.0783853	0.0552168	0.0381498	0.0722837	0.0496379	0.0534998	0.045776	787.07	745.149	828.991	0.400671	1.06224	0.448026	-0.181778	0.260608	-0.648708	-1.239	-0.101791	-1.69726	-0.568602
761	0.0692457	0.0482458	0.0902456	0.0431696	0.0378549	0.0484844	0.0595539	0.0450669	0.074041	0.0814066	0.0527192	0.110094	0.0557985	0.025339	0.0862579	701.01	662.849	739.17	-2.06795	0.8014	-2.28961	1.18673	1.07432	-1.32713	-1.26937	-0.514594	0.415832	0.363357
765	0.0590975	0.0574589	0.0607361	0.0551622	0.0483217	0.0620028	0.0154824	0.0227798	0.00818504	0.0301728	0.0449324	0.0154132	0.0539238	0.0417209	0.0661267	714.57	672.182	756.958	-1.47212	-2.69757	0.803756	1.13642	1.19878	-1.56519	-0.405819	-0.748299	0.397513	-0.740723
774	0.0565218	0.0869989	0.0260447	0.0405435	0.0412252	0.0398618	0.0682278	0.0637462	0.0727093	0.0573473	0.0912867	0.023408	0.0380353	0.0425091	0.0335615	676.27	705.315	647.224	0.267413	-0.403814	2.2649	-0.199334	-0.94647	0.914518	-0.538684	0.929094	0.562454	-0.196963
776	0.0584171	0.0751863	0.0416479	0.0263936	0.0184447	0.0343424	0.0378667	0.0429371	0.0327964	0.0946357	0.0920872	0.0971842	0.0441927	0.043095	0.0452904	638.853	597.449	680.258	1.27097	-0.129572	0.114327	1.35513	0.43792	-0.201451	-1.20729	1.95463	0.0846518	-0.0982166
783	0.0547522	0.0490571	0.0604473	0.0381941	0.0413243	0.0350639	0.0852199	0.0770004	0.0934393	0.0639338	0.0888998	0.0389678	0.0429453	0.0522841	0.0336065	689.953	642.849	737.058	-0.936836	1.15853	1.60384	-0.162535	0.248762	0.0214768	0.224514	0.749201	0.237627	1.19298
786	0.0433092	0.0528516	0.0337668	0.0239173	0.0267385	0.0210962	0.0489882	0.0486865	0.04929	0.0759355	0.0348003	0.117071	0.0376688	0.0600099	0.0153276	652.92	647.082	658.758	2.46985	1.41784	1.01857	1.45572	0.206352	-1.64096	-0.515243	-0.330747	-1.44936	-0.179365
787	0.0703892	0.0830432	0.0577353	0.0269676	0.0323111	0.021624	0.0655391	0.0510356	0.0800426	0.0863512	0.0784754	0.0942269	0.0479312	0.0408148	0.0550476	724.82	712.182	737.458	0.33861	1.41377	-0.468961	-0.0208689	0.490868	0.174546	-0.998727	0.868251	0.168789	-0.422427
790	0.0654009	0.0899513	0.0408505	0.0266031	0.0407278	0.0124784	0.0969614	0.0865534	0.107369	0.0853677	0.0724289	0.0983066	0.025281	0.0165364	0.0340257	649.803	663.515	636.091	1.24313	2.51084	0.471039	-0.429137	-0.487613	1.22456	-1.78257	-0.273403	0.49433	0.215873
796	0.0725414	0.091653	0.0534299	0.0511625	0.0545887	0.0477362	0.0872511	0.0832517	0.0912505	0.0532987	0.0868849	0.0197124	0.0632633	0.0651907	0.0613359	699.753	664.082	735.424	-1.73237	-0.262896	0.923361	-0.537278	-0.469952	1.55062	0.748089	0.412703	0.0202696	-0.290917
799	0.0715094	0.0683694	0.0746494	0.0398348	0.0435519	0.0361176	0.0619442	0.0437217	0.0801667	0.0785214	0.0782348	0.0788081	0.0565709	0.0691128	0.044029	697.02	670.315	723.724	-0.94782	1.4402	0.23463	0.705903	0.940777	-0.324757	0.677181	0.841889	-0.0579872	-0.4563
801	0.0621862	0.0860632	0.0383091	0.0375804	0.0382099	0.0369509	0.0851161	0.0880441	0.0821882	0.0718589	0.0745911	0.0691266	0.0498241	0.0557686	0.0438796	701.67	659.949	743.391	0.228639	0.588846	0.78228	0.271912	-0.730502	1.06828	-0.268855	0.384657	-0.636849	0.0462617
802	0.0679781	0.075923	0.0600331	0.0244094	0.0237841	0.0250348	0.0940022	0.100615	0.0873894	0.0527613	0.0612834	0.0442392	0.0364744	0.0304661	0.0424826	813.403	788.449	838.358	-0.462057	1.11434	1.06186	-0.62825	0.586821	0.663035	-1.80317	-0.0392439	-0.888812	0.822563
804	0.0466369	0.0544659	0.0388079	0.0555795	0.0471572	0.0640017	0.0646963	0.0588993	0.0704933	0.058649	0.0436941	0.0736039	0.0314871	0.0378451	0.0251292	720.42	695.449	745.391	-0.44592	0.153971	1.65253	2.15349	-1.16982	-0.886445	-0.58721	-1.12894	-0.0318757	0.164469
805	.	.	0.0728813	.	.	0.0518788	.	.	0.086969	.	.	0.0721731	.	.	0.0610864	.	.	860.391	-1.91535	0.706127	-0.265058	0.846141	0.187591	.	.	.	.	.
808	0.0776937	0.0974661	0.0579214	0.0307676	0.0472327	0.0143026	0.0706617	0.0785754	0.0627481	0.0800556	0.0741447	0.0859664	0.0324135	0.0360814	0.0287455	681.57	658.549	704.591	1.10151	1.64438	0.787131	0.271417	1.25152	1.35422	-0.838736	-0.104846	0.294617	-0.409264
810	0.074225	0.0898404	0.0586096	0.0267337	0.039771	0.0136965	0.0890681	0.106667	0.0714688	0.0782764	0.0834824	0.0730705	0.0406655	0.0458419	0.0354891	740.47	716.182	764.758	0.731485	1.54576	0.741467	-0.253779	1.12605	1.78583	-0.56748	0.367964	-0.354587	0.518665
812	0.0706519	0.0843681	0.0569358	0.0408016	0.0475865	0.0340167	0.0858688	0.104077	0.0676609	0.0584791	0.0564517	0.0605065	0.0551422	0.0578948	0.0523895	849.198	842.815	855.58	-0.340851	0.356298	0.389688	0.134745	0.491526	1.1866	0.0088948	-0.740329	-1.00583	0.135995
818	0.0616015	0.0476963	0.0755068	0.0483304	0.0507952	0.0458656	0.0200215	0.0167537	0.0232893	0.0832398	0.0595328	0.106947	0.0605345	0.0454621	0.0756069	722.126	712.749	731.504	-0.569818	-0.502629	-1.64717	1.81912	1.63379	-1.70968	0.0645674	-0.229159	0.860878	-0.427311
820	0.080778	0.0785105	0.0830455	0.0403712	0.0405067	0.0402357	0.0541769	0.0622397	0.0461141	0.0702787	0.0905482	0.0500091	0.0556726	0.0481174	0.0632277	655.003	649.782	660.224	-1.51265	-0.198967	-0.0862704	0.486425	1.92652	0.595491	-0.261012	0.992628	0.422567	-0.0121514
822	0.0399338	0.0441021	0.0357654	0.0501528	0.0499443	0.0503613	0.0669033	0.0659546	0.067852	0.0392818	0.0500614	0.0285022	0.0570924	0.0416808	0.0725039	721.12	694.782	747.458	-0.859175	-1.39627	0.446224	-0.289297	-0.937446	-0.897401	-0.170996	-1.03817	0.0697367	0.674427
832	0.0559612	0.0673211	0.0446013	0.0495367	0.0590926	0.0399808	0.0839675	0.0950121	0.0729229	0.0350571	0.0331536	0.0369606	0.0420502	0.0298227	0.0542777	819.368	804.411	834.324	-0.515579	-0.297746	0.925221	-0.235456	-0.276269	0.293773	-0.705454	-2.34213	-0.177908	0.388662
837	0.0580098	0.0723869	0.0436328	0.0334532	0.0478012	0.0191051	0.0940149	0.0817905	0.106239	0.0803173	0.0925378	0.0680968	0.0425674	0.0431059	0.0420289	701.537	717.215	685.858	0.415141	1.75239	0.733509	-0.82237	-0.464825	0.991149	-0.11547	0.543604	0.639417	0.627979
852	0.0593911	0.0807358	0.0380463	0.0205444	0.0292905	0.0117983	0.065924	0.062968	0.0688801	0.100258	0.100576	0.0999395	0.0231668	0.0120389	0.0342948	641.77	587.082	696.458	1.9622	1.5294	0.445617	0.0744067	0.217353	0.763348	-2.02369	1.30027	1.24954	0.476983
853	0.0433843	0.0447404	0.0420282	0.048289	0.0491376	0.0474404	0.0889027	0.0919589	0.0858465	0.0472107	0.0631214	0.0313	0.0428584	0.0280143	0.0577025	765.537	728.215	802.858	-1.02749	-0.369533	0.957214	-0.266556	-0.883757	-0.064164	-0.634309	-0.937984	0.389244	1.51123
855	0.0251321	0.0259664	0.0242978	0.0408122	0.0381829	0.0434415	0.03982	0.0247692	0.0548708	0.0406207	0.0245464	0.056695	0.0320047	0.0180364	0.045973	700.897	644.304	757.491	0.711736	-0.76446	1.10441	0.56722	-0.937798	-2.9036	-1.5575	-1.52871	0.322535	0.364837
857	0.046198	0.0388701	0.053526	0.0352313	0.0329903	0.0374723	0.0622715	0.0473194	0.0772235	0.0335213	0.0295571	0.0374854	0.0398629	0.0233214	0.0564044	782.253	713.282	851.224	-0.828955	0.0109223	0.724401	-0.379059	0.0953799	-2.01865	-1.63304	-1.25276	-0.24841	0.482229
861	0.0191993	0.0146405	0.023758	0.0469176	0.0640324	0.0298028	0.0467188	0.0342046	0.0592331	0.0707613	0.0503622	0.0911603	0.0301079	0.00934114	0.0508747	645.087	669.915	620.258	1.59326	0.0554231	0.138707	0.422512	-0.806306	-2.20958	-0.615588	-1.75965	2.03943	1.15357
879	0.0269384	0.0338933	0.0199835	0.0301983	0.0326194	0.0277773	0.0343445	0.0391466	0.0295424	0.0632578	0.0899527	0.036563	0.0239634	0.0217013	0.0262254	639.42	592.582	686.258	1.8786	-0.950454	2.3062	0.194514	0.0439963	-1.30945	-1.12033	1.00491	1.37775	1.23184
882	.	.	0.0609827	.	.	0.0287129	.	.	0.0680315	.	.	0.0358157	.	.	0.0215698	.	.	751.591	-0.214928	0.919011	2.14301	0.0892797	1.07513	.	.	.	.	.
884	0.0700805	0.0797668	0.0603941	0.0429297	0.0470884	0.038771	0.0539523	0.0620512	0.0458534	0.062241	0.0669187	0.0575632	0.0571804	0.061111	0.0532497	707.37	682.349	732.391	-0.38909	-0.293229	0.402503	0.605914	0.978242	0.288719	0.266742	0.0622538	-0.27992	-0.518786
890	0.0592567	0.0672514	0.0512621	0.0535265	0.0578515	0.0492015	0.0234744	0.0112698	0.0356791	0.063827	0.0720744	0.0555796	0.0428663	0.0574034	0.0283291	748.403	713.982	782.824	-0.0503189	-0.441453	1.66464	1.638	0.61587	-0.958492	0.698143	0.224948	1.06516	-1.186
892	0.0719058	0.0984365	0.0453751	0.0451565	0.0609455	0.0293675	0.0335639	0.0523749	0.0147528	0.0235821	0.0350666	0.0120977	0.0532736	0.0376358	0.0689113	791.953	754.782	829.124	0.268784	-2.17676	0.70997	-0.687419	1.32074	0.32018	-0.631961	-1.77995	0.13771	-1.60043
894	0.0576302	0.0876171	0.0276434	0.0177	0.023772	0.011628	0.0610895	0.0799522	0.0422268	0.0642624	0.0604975	0.0680273	0.0305912	0.0283935	0.032789	719.453	717.982	720.924	2.37649	0.222241	1.23684	-0.211268	0.444223	0.544388	-2.01104	0.119009	-0.63085	0.0088962
897	0.0663442	0.0920551	0.0406335	0.0326331	0.0428489	0.0224174	0.0369377	0.0271255	0.0467499	0.0883075	0.085464	0.0911509	0.0303539	0.0361437	0.0245642	674.829	653.5	696.158	1.76577	0.870016	1.07379	0.922858	0.576954	0.19064	-0.828284	0.91167	1.11933	-1.17313
907	0.0641782	0.0898578	0.0384986	0.0323742	0.0283759	0.0363724	0.0357367	0.0207619	0.0507114	0.0695639	0.0641981	0.0749298	0.0433708	0.0235508	0.0631908	717.116	659.04	775.191	0.550803	-0.534532	-0.176518	0.3894	-0.15872	-0.559014	-2.01409	0.552497	0.533513	-1.28055
908	0.0467265	0.0485023	0.0449508	0.0568772	0.0626823	0.051072	0.102461	0.0912436	0.113679	0.0886033	0.0878317	0.089375	0.0379323	0.0308755	0.044989	672.703	704.649	640.758	-0.82794	1.44198	0.354377	0.894016	-1.59477	0.640746	0.149985	-0.478755	1.38296	1.55686
911	0.0520975	0.0684408	0.0357542	0.0413364	0.0456067	0.0370661	0.0944788	0.094547	0.0944106	0.0562933	0.0673278	0.0452588	0.0441371	0.0433083	0.044966	772.003	735.515	808.491	-0.169085	0.462095	1.23365	-0.381202	-1.02805	0.69068	-0.37196	-0.41727	-0.205911	0.732463
